# Supplementary material for: The Anthropometric Measure ‘A Body Shape Index’ May Predict the Risk of Osteoporosis in Middle-Aged and Older Korean People
Source: Int J Environ Res Public Health. 2022 Apr 18;19(8):4926. doi: 10.3390/ijerph19084926 (PMC9026319; doi:10.3390/ijerph19084926)
Supplement: Supplementary file 1 [file ijerph-19-04926-s001.zip]

Archive with 1 entries (1 files):
- ijerph-1607812-supplementary.pdf
